# Supplementary material for: Evaluation of Knowledge of Human Papillomavirus Infection and Its Oral Health Implications: A Comparative Study of Polish Medical and Dental Students
Source: J Clin Med. 2025 Apr 15;14(8):2695. doi: 10.3390/jcm14082695 (PMC12028054; doi:10.3390/jcm14082695)
Supplement: Supplementary file 1 [file jcm-14-02695-s001.zip]

Archive with 1 entries (1 files):
- jcm-3560711-supplementary.pdf
